# Supplementary material for: Göttingen Minipigs as a Model for Assessing the Impact of Drugs on the Gut and Milk Microbiota—A Preliminary Study
Source: Nutrients. 2024 Nov 26;16(23):4060. doi: 10.3390/nu16234060 (PMC11643497; doi:10.3390/nu16234060)
Supplement: Supplementary file 1 [file nutrients-16-04060-s001.zip]

Archive with 1 entries (1 files):
- nutrients-3306526-supplementary.pdf
